# Supplementary material for: Interventions to improve mental health help-seeking attitudes, intentions and behaviors: A systematic review of recent advances
Source: Glob Ment Health (Camb). 2026 Mar 30;13:e85. doi: 10.1017/gmh.2026.10183 (PMC13125273; doi:10.1017/gmh.2026.10183)
Supplement: Bora et al. supplementary material [file S2054425126101836sup001.zip]

Archive with 4 entries (4 files):
- Appendix A_Search Strategy_v01_Final.docx
- Appendix B_Risk of Bias_v01_Final.docx
- PRISMA_2020_abstract_checklist.docx
- PRISMA_2020_checklist.docx
